# Supplementary material for: Water Quality and Mortality from Coronary Artery Disease in Sardinia: A Geospatial Analysis
Source: Nutrients. 2021 Aug 20;13(8):2858. doi: 10.3390/nu13082858 (PMC8399079; doi:10.3390/nu13082858)
Supplement: Supplementary file 1 [file nutrients-13-02858-s001.zip]

Archive with 1 entries (1 files):
- nutrients-1303764-supplementary.pdf
